# Supplementary material for: Testing undergraduate medical students’ ability to correctly identify skin conditions in skin of color—A pre-post-study at a medical school in Germany
Source: PLoS One. 2026 Feb 18;21(2):e0342922. doi: 10.1371/journal.pone.0342922 (PMC12915950; doi:10.1371/journal.pone.0342922)
Supplement: S1 File — (XLSX) [file pone.0342922.s001.xlsx]

## Sheet: Tabelle1
participants	declaration of consent	pre_test_diagnosis_1	pre_test_diagnosis_2	pre_test_diagnosis_3	pre_test_diagnosis_4	pre_test_diagnosis_5	pre_test_diagnosis_6	pre_test_diagnosis_7	pre_test_diagnosis_8	year of birth	age	sex	semester	pre_test_knowledge_scales	pre_test_knowledge_anatomy	pre_test_diagnostic_abilitiy_self_assesment	Knowledge_Scales	Knowledge_Scales_text	Dermatology_Interest	Dermatology_Experience	Dermatology_Experience_text	post_test_diagnosis_1	post_test_diagnosis_2	post_test_diagnosis_3	post_test_diagnosis_4	post_test_diagnosis_5	post_test_diagnosis_6	post_test_diagnosis_7	post_test_diagnosis_8	post_test_knowledge_scales	post_test_knowledge_anatomy	post_test_diagnostic_ability_self_assesment
number	0 = no 1 = yes 9 = missing	1 = correct 0 = false	1 = correct 0 = false	1 = correct 0 = false	1 = correct 0 = false	1 = correct 0 = false	1 = correct 0 = false	1 = correct 0 = false	1 = correct 0 = false	number		0 = female 1= male 2 = diverse	number	1 = red 2 = dark orange 3 = light orange 4 = yellow 5 = light green 6 = dark green 9 = missing	1 = red 2 = dark orange 3 = light orange 4 = yellow 5 = light green 6 = dark green 9 = missing	1 = red 2 = dark orange 3 = light orange 4 = yellow 5 = light green 6 = dark green 9 = missing	0 = no 1 = yes	text	1 = red 2 = dark orange 3 = light orange 4 = yellow 5 = light green 6 = dark green 9 = missing	0 = no 1 = yes	text	1 = correct 0 = false	1 = correct 0 = false	1 = correct 0 = false	1 = correct 0 = false	1 = correct 0 = false	1 = correct 0 = false	1 = correct 0 = false	1 = correct 0 = false	1 = red 2 = dark orange 3 = light orange 4 = yellow 5 = light green 6 = dark green 9 = missing	1 = red 2 = dark orange 3 = light orange 4 = yellow 5 = light green 6 = dark green 9 = missing	1 = red 2 = dark orange 3 = light orange 4 = yellow 5 = light green 6 = dark green 9 = missing
1	1	1	1	1	1	0	1	1	1	1999	26	0	7	2	3	2	1	Hauttype nach	5	0	#	1	1	1	1	0	1	1	1	6	5	5
2	1	0	0	0	1	0	1	1	1	1998	27	1	8	2	1	1	0	#	2	0	#	1	1	1	1	1	1	1	1	3	4	2
3	1	0	0	0	0	1	1	1	1	1990	35	1	7	3	2	2	0	#	4	0	#	1	1	1	1	1	1	1	1	4	4	3
4	1	1	0	1	1	1	1	1	0	2002	23	1	7	2	1	3	1	#	4	1	Vorbereitung für Paul Ehrlich Contest	1	1	1	1	1	1	1	1	4	4	4
5	1	0	1	1	0	0	1	1	1	1997	28	1	7	3	5	3	1	Dermatoskopie	3	0	#	1	0	0	1	1	1	1	1	4	3	3
6	1	0	1	0	0	0	1	1	1	1998	27	1	7	3	3	3	0	#	2	0	#	1	1	0	1	1	1	1	1	5	4	4
7	1	0	0	1	1	1	1	1	0	2003	22	0	7	1	2	2	0	#	2	0	#	1	1	1	1	1	1	1	1	3	4	3
8	1	0	0	0	1	0	1	1	1	1999	26	0	7	1	1	1	0	#	4	0	#	0	1	1	1	1	1	1	1	4	4	3
9	1	1	0	0	0	0	1	1	0	2001	24	0	7	1	1	1	0	#	4	0	#	1	1	1	1	1	1	1	1	6	5	5
10	1	1	0	1	1	1	1	1	1	2003	22	0	7	3	1	2	1	Hauttyp I-IV	6	1	Pflegepraktikum, Arbeit in der Dermatochirurige	1	1	1	1	1	1	1	1	5	5	5
11	1	0	0	1	1	0	1	1	1	2002	23	0	7	1	1	1	1	Hauttyp I-IV	5	0	#	1	1	1	1	1	1	1	1	4	5	4
12	1	0	0	0	0	0	1	1	1	1998	27	1	7	2	3	2	0	#	4	0	#	1	1	1	1	1	1	1	1	6	4	4
13	1	0	0	0	0	0	0	0	0	2000	25	1	7	3	4	2	0	#	2	0	#	0	1	0	1	1	1	1	1	3	2	2
14	1	0	1	0	0	0	0	0	0	2002	23	1	7	1	1	1	0	#	3	0	#	1	0	0	1	0	0	0	0	3	3	3
15	1	1	0	1	1	1	1	0	1	2001	24	1	7	4	1	2	0	#	5	0	#	1	1	1	1	1	1	0	1	5	5	5
16	1	1	1	1	0	1	1	1	1	2002	23	1	7	1	2	2	1	Schablone	3	0	#	1	1	1	1	1	1	1	1	3	3	3
17	1	0	0	1	1	0	1	1	0	2002	23	0	9	5	2	3	1	Fitzpatrick	5	1	Praktikum	1	1	1	1	1	1	1	1	6	6	6
18	1	0	1	0	1	1	1	0	1	1999	26	1	7	3	3	3	0	#	3	0	#	1	1	0	1	0	1	1	1	3	3	3
19	1	1	1	1	1	1	1	1	0	2002	23	0	7	2	1	2	1	Hauttypen 1-4	4	0	#	1	1	1	1	1	1	1	1	4	5	4
20	1	0	0	1	1	1	1	0	0	2000	25	1	7	4	2	2	0	#	6	1	Doktorarbeit	0	1	1	1	1	1	1	1	5	5	4
21	1	0	0	0	1	0	1	1	1	2000	25	0	7	1	1	1	0	#	3	0	#	1	1	1	1	1	1	1	1	4	4	4
22	1	1	0	1	1	0	1	1	1	2000	25	0	7	2	2	1	0	#	3	0	#	1	1	1	1	1	1	1	1	4	5	5
23	1	0	1	1	1	0	0	0	0	2001	24	0	7	2	1	1	1	4 Typen	3	1	Kongress	1	1	1	1	0	1	1	1	4	4	3
24	1	0	0	0	0	1	1	1	0	2000	25	1	7	1	1	1	0	#	1	0	#	0	0	1	1	1	1	0	1	3	3	3
25	1	0	0	0	1	0	0	1	0	2001	24	1	7	2	2	2	0	#	2	0	#	1	1	1	1	1	1	1	1	4	4	4
26	1	1	1	1	1	1	1	1	0	2003	22	1	7	3	5	2	0	#	4	0	#	1	1	1	1	1	1	1	1	6	6	4
27	1	1	1	0	1	0	1	1	0	2000	25	0	7	3	2	2	0	#	5	0	#	1	1	1	1	1	1	1	0	4	4	4
28	1	1	0	1	1	0	1	1	1	2001	24	0	7	1	1	1	0	#	5	0	#	1	1	1	1	1	1	1	1	6	6	4
29	1	1	0	0	0	0	0	1	1	1993	32	1	7	2	2	2	0	#	3	0	#	1	1	1	1	1	1	1	1	4	4	4
30	1	1	0	0	1	1	1	1	1	2000	25	0	7	1	3	2	0	#	4	0	#	1	1	1	1	0	1	1	1	5	4	4
31	1	0	0	0	1	0	1	0	0	2001	24	0	7	2	3	2	1	#	2	1	Plastische Chirurige	1	1	1	1	1	1	1	1	2	3	2
32	1	0	1	0	0	0	1	1	0	2002	23	0	8	3	3	3	1	Dermascope	4	0	#	1	1	1	1	1	1	1	1	5	4	5
33	1	0	0	0	0	0	0	1	0	2002	23	1	7	2	2	2	1	Fitzpatrick	1	0	#	1	1	1	0	1	1	1	1	3	3	3
34	1	1	0	0	1	0	1	1	1	1998	27	0	7	2	2	2	1	Fitzpatrick	2	0	#	1	1	1	1	1	1	1	1	4	4	4
35	1	0	0	0	0	0	0	1	1	1992	33	1	6	3	3	3	0	#	3	0	#	1	1	1	0	1	1	0	1	3	3	3
36	1	0	0	0	0	1	0	1	0	2000	25	1	7	1	1	1	0	#	2	0	#	1	1	1	1	1	1	1	1	6	6	6
37	1	0	1	1	1	1	1	1	1	2002	23	0	6	1	2	3	0	#	4	0	#	1	1	1	1	1	1	1	1	5	5	2
38	1	1	0	1	0	1	0	1	0	2000	25	1	7	1	2	1	0	#	4	0	#	1	1	0	0	1	1	1	1	1	2	1
39	1	0	0	0	1	1	1	0	1	2000	25	0	7	3	3	1	1	Hauttypen 1-6	2	0	#	1	1	1	1	1	1	1	1	5	4	3
40	1	1	0	1	1	1	1	1	1	2003	22	0	7	3	1	3	1	Klassiche Hauttypen	5	0	#	1	1	1	1	1	1	1	1	5	4	4
41	1	0	0	1	1	0	0	1	1	2002	23	0	7	1	1	2	0	#	3	0	#	1	1	1	1	1	1	1	1	4	5	5
42	1	0	0	1	1	0	1	1	1	2002	23	0	7	1	1	1	0	#	5	0	#	1	1	1	1	1	1	1	1	2	2	1
43	1	1	0	1	1	1	1	1	1	2003	22	0	7	3	2	3	1	4 Hauttypen	5	1	Famulatur	1	1	1	1	1	1	1	1	6	5	4
44	1	0	1	0	1	0	1	1	0	1998	27	0	7	3	3	1	0	#	3	0	#	0	1	1	1	1	1	1	1	6	5	3
45	1	1	1	1	1	0	1	0	0	2001	24	1	9	2	2	2	1	Hauttypen 1-6	4	0	#	1	1	1	1	1	1	1	1	5	5	4
46	1	1	1	0	0	1	1	1	0	2002	23	0	7	1	1	1	0	#	4	0	#	1	1	1	1	1	1	1	1	4	4	4
47	1	1	0	0	1	0	0	1	0	2000	25	0	7	2	1	1	0	#	6	0	#	1	1	1	1	1	1	1	1	4	5	4
48	1	1	0	0	1	0	1	1	0	2002	23	0	7	1	1	1	0	#	4	1	Famulatur	1	1	1	1	1	1	1	1	3	3	2
49	1	0	1	0	0	1	1	1	1	1998	27	0	7	2	2	2	0	#	3	0	#	1	1	1	1	1	1	1	1	5	4	3
50	1	0	0	0	0	1	1	0	0	2001	24	0	7	3	1	1	1	Hauttypenskala 1-6	2	0	#	1	1	1	1	1	1	1	1	6	5	4
51	1	1	0	1	1	0	1	1	0	2002	23	0	7	2	3	2	0	#	4	0	#	1	1	1	1	1	1	1	1	3	4	3
52	1	0	0	0	0	0	0	0	1	1999	26	0	6	3	2	3	0	#	4	0	#	0	0	0	0	1	1	0	1	3	3	2
53	1	0	0	1	1	1	1	0	1	1998	27	1	7	4	5	2	1	hauttypen 1-5	4	0	#	1	1	1	1	1	1	1	1	4	5	3
54	1	0	0	0	1	0	1	0	0	2004	21	0	7	2	3	2	0	#	3	0	#	1	1	1	1	1	1	1	1	4	4	3
55	1	0	1	0	0	0	1	1	1	2001	24	1	7	2	2	3	0	#	3	0	#	1	1	1	0	1	1	1	1	5	4	5
56	1	0	0	0	0	0	1	1	1	1994	31	0	7	2	3	3	1	Hauttypen I-V	4	0	#	1	1	1	1	1	1	1	1	4	3	3
57	1	0	0	1	1	0	0	1	1	1998	27	0	7	1	1	1	0	#	2	0	#	1	1	1	1	1	1	1	1	3	3	3
58	1	1	0	0	0	0	1	1	1	1999	26	0	7	3	3	2	1	Hauttypen I-IV	6	0	#	1	1	1	1	1	1	1	1	4	5	4
59	1	1	0	0	1	0	1	1	1	1998	27	1	7	2	3	2	0	#	4	0	#	1	1	1	1	0	1	1	1	3	4	3
60	1	1	0	1	1	0	1	1	1	2000	25	0	7	2	3	2	1	Hauttypen nach …	3	1	Dermaquiz von GenDiv zu Dermatosen bei SoC	1	1	1	1	1	1	1	1	4	5	4
61	1	1	0	1	0	0	1	1	1	2002	23	1	7	2	3	1	0	#	3	0	#	1	1	1	1	1	1	1	1	3	2	2
62	1	1	0	1	1	0	1	1	1	2003	22	1	7	2	2	2	0	#	6	1	Werkstudnet Dermatologie	1	1	1	1	1	1	1	1	3	5	4
63	1	1	0	1	1	0	1	0	1	2000	25	0	7	1	1	2	0	#	2	0	#	1	1	1	1	1	1	1	1	4	4	3
64	1	0	1	0	0	0	1	1	1	2000	25	0	7	2	1	3	0	#	3	0	#	1	1	1	1	0	1	1	1	5	4	4
65	1	0	0	1	0	0	1	1	1	1999	26	0	7	3	1	2	0	#	3	0	#	1	1	1	1	1	1	1	1	3	4	3
66	1	0	1	1	1	1	1	1	1	2000	25	1	7	2	1	1	0	ä	4	0	#	1	1	1	1	1	1	1	1	5	4	3
67	1	1	0	1	1	1	1	1	1	2002	23	0	7	2	2	2	0	#	6	0	#	1	1	1	1	1	1	1	1	4	4	4
68	1	0	0	1	1	0	1	0	1	2001	24	0	7	4	3	2	0	#	5	0	#	1	1	1	1	1	1	1	1	5	4	4
69	1	0	0	1	1	1	1	1	0	2002	23	1	7	3	1	2	1	I-IV	4	0	#	0	1	1	1	1	1	1	0	5	5	5
70	1	0	0	1	0	0	1	1	1	2000	25	1	7	2	3	2	0	#	2	0	#	1	1	1	1	1	1	1	1	2	3	3
71	1	0	1	1	0	0	1	0	1	2000	25	0	7	1	3	1	0	#	1	0	#	0	1	1	0	0	1	0	1	3	3	3
72	1	0	0	1	0	0	1	1	0	2001	24	0	7	2	3	2	0	#	4	0	#	1	1	1	1	1	1	1	1	3	4	4
73	1	0	1	0	0	1	1	1	0	2002	23	1	7	1	2	2	0	#	2	0	#	1	1	1	1	1	1	1	1	3	3	3
74	1	0	1	0	0	1	1	1	1	1999	26	1	7	5	6	5	1	DIC-10, Dermatoskop	6	0	#	1	1	1	1	1	1	1	1	6	6	6
75	1	1	1	0	1	1	1	1	1	2000	25	1	8	4	4	3	1	Fitzpatrick	4	0	#	1	1	1	1	1	1	1	1	4	4	4
76	1	0	0	1	0	0	1	1	0	1998	27	0	7	3	2	2	0	#	4	0	#	1	0	0	1	1	1	1	1	3	3	3
77	1	0	0	0	0	1	1	1	0	1999	26	0	7	3	2	2	0	#	2	0	#	1	0	0	1	1	1	0	1	3	4	3
78	1	1	0	0	0	0	1	1	1	2001	24	0	7	3	1	1	0	#	5	1	Famulatur	1	1	1	1	1	1	1	1	5	4	5
79	1	0	0	0	0	0	1	0	0	2001	24	0	7	1	3	2	0	#	3	0	#	1	1	1	1	1	1	1	1	4	4	3
80	1	1	0	0	1	1	1	1	0	1995	30	0	7	2	3	2	0	#	5	0	#	1	1	1	1	1	1	1	1	3	3	3
81	1	0	0	0	0	0	1	1	0	2001	24	0	7	2	2	3	0	#	2	0	#	1	1	1	1	1	1	1	1	4	4	4
82	1	1	0	0	1	0	1	1	0	2003	22	0	7	2	2	3	0	#	3	0	#	1	1	1	1	1	1	1	1	5	4	3
83	1	1	0	0	1	0	1	1	0	2002	23	1	7	4	3	4	0	#	3	0	#	1	1	1	1	1	1	1	1	6	5	5
84	1	0	0	0	1	0	1	1	0	1996	29	1	7	4	3	2	1	#	3	0	#	1	0	0	1	1	1	1	1	4	4	4
85	1	0	0	1	1	0	1	1	1	2000	25	1	7	5	2	2	1	4 Hauttypen	5	0	#	1	1	1	1	1	1	1	1	5	5	4
86	1	1	1	1	1	1	1	1	1	2001	24	0	7	2	5	2	0	#	5	0	#	1	1	1	1	1	1	1	1	4	4	3
87	1	0	1	0	0	1	1	0	1	2000	25	0	7	2	2	2	0	#	3	0	#	1	1	1	1	1	1	1	1	5	5	4
88	1	0	0	1	0	0	1	1	1	2001	24	0	7	1	1	1	0	#	2	0	#	1	1	1	1	1	1	1	1	2	3	2
89	1	1	0	0	1	0	1	1	1	1993	32	1	7	2	1	1	0	#	3	0	#	0	1	1	1	1	1	0	1	4	4	3
90	1	0	1	0	0	0	1	1	1	1999	26	0	8	1	1	1	0	#	1	0	#	1	1	1	0	1	1	1	1	5	5	4
91	1	1	1	1	0	1	1	0	1	1999	26	0	7	3	2	1	0	#	4	0	#	1	1	1	1	1	1	1	1	5	4	4
92	1	0	0	0	1	0	0	1	1	1998	27	1	7	1	3	1	0	#	2	0	#	1	1	0	1	1	1	1	1	6	5	4
93	1	0	0	0	1	1	1	1	1	2001	24	0	7	1	2	2	0	#	4	0	#	1	1	1	1	1	1	1	1	4	4	3
94	1	0	0	1	1	0	0	1	1	1997	28	0	7	1	1	1	0	#	2	0	#	1	1	1	1	1	1	1	1	5	5	5
95	1	0	0	1	1	1	1	1	0	2001	24	0	7	2	3	2	0	#	1	0	#	1	1	1	1	1	1	1	1	5	2	2
96	1	1	1	0	1	1	1	1	1	2003	22	0	7	4	4	4	1	Hauttypen 1-6	6	1	Famulatur	1	1	1	1	1	1	1	1	4	5	4
97	1	0	1	1	0	1	1	1	0	2000	25	0	7	2	2	3	0	#	4	0	#	1	1	1	1	1	1	1	1	5	5	4
98	1	0	1	1	0	1	1	0	0	2001	24	0	7	1	1	1	0	#	6	0	#	1	1	1	1	1	1	1	1	4	4	4
99	1	0	0	1	1	1	1	0	1	2002	23	1	7	2	2	2	0	#	5	0	#	1	1	1	1	1	1	1	1	5	4	4
100	1	0	0	0	0	0	1	0	0	1992	33	0	7	1	2	1	0	#	3	0	#	1	1	1	1	1	1	1	1	3	3	3
101	1	0	0	1	1	0	1	0	1	2000	25	0	7	1	2	1	0	#	3	0	#	1	1	0	1	0	1	1	1	3	3	3
102	1	0	1	1	1	0	1	1	1	1999	26	0	7	1	2	1	0	#	3	0	#	1	1	1	1	1	1	1	1	5	5	5
103	1	1	1	1	1	0	1	1	0	2001	24	0	7	3	2	2	0	#	6	0	#	1	1	1	1	1	1	1	1	4	5	4
104	1	1	0	1	0	1	1	1	1	2001	24	1	7	3	2	2	0	#	3	0	#	1	1	1	1	1	1	1	1	4	4	4
105	1	0	0	1	0	0	1	1	0	1999	26	0	7	3	3	2	0	#	4	0	#	1	1	1	1	1	1	1	1	4	4	4
106	1	0	0	1	1	0	1	1	1	2002	23	0	7	3	2	2	0	#	5	0	#	1	0	1	1	1	1	1	0	5	4	5
107	1	0	0	0	0	0	1	1	0	1999	26	1	7	3	4	5	0	#	1	0	#	0	0	0	1	0	0	0	0	2	2	2
108	1	1	0	1	0	0	1	0	0	1996	29	0	7	1	1	1	0	#	1	0	#	1	1	1	1	1	1	1	1	2	1	1
109	1	1	0	0	0	0	1	1	0	2001	24	0	7	1	1	1	0	#	1	0	#	1	1	1	1	1	1	1	1	2	2	2
110	1	0	0	0	1	0	1	1	1	2002	23	1	7	1	2	2	0	#	4	0	#	1	1	0	0	0	1	1	1	4	4	4
111	1	1	1	1	1	1	1	1	1	1995	30	1	7	1	1	1	0	#	3	0	#	1	1	1	1	1	1	1	1	1	1	1
112	1	1	0	1	1	1	1	1	1	2001	24	1	7	2	3	1	1	Fitzpatrick	3	0	#	1	1	1	1	1	1	1	1	3	3	3
113	1	0	0	1	0	0	1	1	0	2001	24	1	7	2	2	1	0	#	2	0	#	1	1	1	1	1	1	1	1	4	4	4
114	1	0	1	1	1	0	1	0	1	1997	28	0	7	2	2	2	0	#	4	0	#	0	1	1	1	1	1	1	1	4	3	4
115	1	0	0	1	1	0	1	1	1	2001	24	1	7	2	2	2	0	#	3	0	#	1	1	1	1	1	1	1	1	3	3	3
116	1	0	0	1	0	0	1	1	1	2001	24	1	7	3	4	3	0	#	3	0	#	1	1	1	1	1	1	1	1	5	3	3
117	1	1	0	1	0	0	1	1	1	2001	24	0	7	4	2	1	0	#	5	0	#	1	1	1	1	1	1	1	1	5	5	4
118	1	0	0	0	0	1	1	1	0	2001	24	0	7	4	2	1	0	#	2	0	#	1	1	0	1	1	1	1	1	4	4	4
119	1	1	1	0	0	0	1	1	0	2002	23	0	7	2	2	3	1	Einteilung nach Fitzpatrick	3	0	#	0	1	1	1	1	1	1	1	4	4	4
120	1	0	0	0	1	0	1	1	0	2002	23	1	7	1	3	2	0	#	2	0	#	0	1	1	1	1	1	1	1	3	3	3
121	1	0	0	0	0	1	0	1	1	2000	25	1	7	2	2	2	0	#	3	0	#	0	1	1	1	1	1	1	1	5	5	4
122	1	0	0	0	0	1	1	0	1	1999	26	1	7	3	2	2	0	#	3	0	#	1	1	1	1	1	1	1	1	5	4	5
123	1	1	1	1	1	1	1	1	1	1995	30	0	7	3	4	2	0	#	3	0	#	1	1	1	1	1	1	1	1	4	4	3
124	1	0	0	1	0	0	1	0	0	2001	24	0	7	1	1	1	0	#	3	0	#	1	0	0	1	1	1	0	1	2	3	2
125	1	1	1	0	1	1	1	1	0	2000	25	0	7	1	1	1	0	#	3	0	#	1	1	1	1	1	1	1	1	3	3	3
126	1	0	0	0	0	1	1	0	1	2001	24	0	7	2	2	2	0	#	4	0	#	1	1	1	1	1	1	1	1	5	5	4
127	1	1	1	1	1	1	1	1	1	2003	22	1	7	4	3	3	1	Hauttyp I-VI	3	0	#	1	1	1	1	1	1	1	1	4	5	5
128	1	1	0	1	0	1	1	1	0	2001	24	1	6	7	3	2	0	#	5	1	Praktika	1	1	1	1	1	1	1	1	4	3	3
129	1	0	0	1	0	1	1	1	1	1996	29	1	7	1	1	1	0	#	2	1	#	1	1	1	1	1	1	1	1	2	2	2
130	1	1	0	1	0	1	0	1	1	2002	23	1	7	5	3	4	1	Fitzpatrick	2	0	#	1	1	1	1	1	1	1	1	5	4	5
131	1	1	0	0	1	0	1	1	0	2001	24	1	7	3	2	3	0	#	4	0	#	1	1	1	1	1	1	1	1	4	4	4
132	1	0	0	0	0	0	1	0	0	2000	25	0	7	1	1	1	0	#	1	0	#	1	0	1	1	1	1	0	1	3	3	3
133	1	1	0	0	1	1	1	0	0	2001	24	1	7	4	4	4	0	#	2	0	#	1	1	1	1	1	1	0	1	2	2	1
134	1	0	0	1	1	0	1	1	1	2001	24	1	7	3	2	2	0	#	4	0	#	1	1	1	1	1	1	1	1	4	5	4
135	1	1	0	1	1	1	1	1	1	1997	28	0	7	1	1	1	0	#	5	0	#	1	1	1	1	1	1	0	1	4	4	5
136	1	1	0	0	0	0	1	1	0	2002	23	0	7	1	2	1	0	#	4	0	#	1	1	1	1	1	1	0	1	3	4	3
137	1	0	0	1	0	0	1	1	0	1993	32	0	6	1	1	1	0	#	3	0	#	1	1	1	1	1	1	1	1	4	5	3
138	1	1	0	1	0	1	0	0	1	2000	25	0	7	2	2	2	0	#	2	0	#	0	1	0	1	1	1	0	1	5	5	5
139	1	1	0	1	1	1	1	1	1	2000	25	1	7	4	3	3	1	Typ 1-6	4	0	#	1	1	1	1	1	1	1	1	4	4	4
140	1	0	0	0	1	0	1	0	0	1997	28	1	7	3	3	3	0	#	3	0	#	1	1	1	1	0	1	1	1	4	5	4
141	1	1	0	0	1	1	1	1	1	1991	34	1	7	4	3	4	0	#	5	0	#	1	1	1	1	1	1	1	1	5	5	6
142	1	1	0	1	1	0	1	1	0	2001	24	1	7	3	3	3	0	#	5	0	#	1	1	1	1	1	1	1	1	6	4	5

## Sheet: Tabelle2
n = 142	Zweite Runde			Erste Runde			Gesamt
	IMED	DA
	21	21
	22	22
	15	17
	8	8
	9	15
	75	83		76	89		151	172	0.877907
									0.940397
Male	Female
60	82	142
0.422535	0.577465
Semester				Derma Interese				Derma Vorerfahrung				Vorerfahrung Skin Scales
				Low	35	0.246479		Nein	128	0.901408		Nein	109	0.767606
6	5	0.0352113		Medium	76	0.535211		Ja	14	0.0985915		Ja	33	0.232394
7	131	0.922535		High	31	0.21831			142				142
8	4	0.028169			142
9	2	0.0140845
	142
